# Supplementary material for: Genetic Dissection of Azuki Bean Weevil (Callosobruchus chinensis L.) Resistance in Moth Bean (Vigna aconitifolia [Jaqc.] Maréchal)
Source: Genes (Basel). 2018 Nov 15;9(11):555. doi: 10.3390/genes9110555 (PMC6267224; doi:10.3390/genes9110555)
Supplement: Supplementary file 1 [file genes-09-00555-s001.zip]

Archive with 1 entries (1 files):
- genes-359051-supplementary.xls
