# Supplementary material for: Genetic Dissection of Azuki Bean Weevil (Callosobruchus chinensis L.) Resistance in Moth Bean (Vigna aconitifolia [Jaqc.] Maréchal)
Source: Genes (Basel). 2018 Nov 15;9(11):555. doi: 10.3390/genes9110555 (PMC6267224; doi:10.3390/genes9110555)
Supplement: Supplementary file 1 [file genes-09-00555-s001.zip › genes-359051-supplementary.xls]

## Sheet: Sheet1
Supplementary Table S1 DNA markers mapped on linkage group 2 (LG2) of moth bean F2 population (IPCMO056 x TN76)
and their physical position on azuki bean and mungbean genomes based on BLASTN analysis.
Marker names	Order on moth bean LG2	Location on azuki bean chromsome	Locatiion on mungbean chromsome
CEDG293	1	Chro2:332,151	Chro5:24,379,247
CEDG290	2	No match	No match
VR413	3	Chro2:2,050,542	Chro5:22,935,008
CEDG297	4	Chro2:3,612,360	Chro5:21,493,787
CEDG250	5	Chro2:6,029,713	Chro5:18,683,348
CEDG050	6	Chro2:6,310,804	Chro5:18,452,045
VES0342	7	Chro2:6,581,291	Chro5:18,213,980
cp11079	8	Chro2:6,586,719	Chro5:18,212,856
CEDG065	9	Chro2:6,662,635	Chro5:18,140,901
VES0718	10	Chro2:9,321,123	Chro5:15,774,192
CEDG225	11	Chro2:10,034,013	Chro5:14,584,762
VES0101	12	Chro2:14,11,5046	Scaffold_183:308,652
cp03715	13	Chro2:15,005,366	Chr10:3,457,716
VES0283	13	Chro2:15,056,733	Chr10:3,407,914
CEDG261	14	Chro2:15,586,287	Chr10:2,887,249
DMB-SSR160	15	Chro2:36,997,583	Chro3:11,898,421
CEDG026	16	Chro2:41,750,897	Chro5:2,535,115
CEDC050	17	Chro2:43,120,724	Scaffold_264:137915
